# Supplementary material for: Genetic Diversity of Brucella Reference and Non-reference Phages and Its Impact on Brucella-Typing
Source: Front Microbiol. 2017 Mar 15;8:408. doi: 10.3389/fmicb.2017.00408 (PMC5350156; doi:10.3389/fmicb.2017.00408)
Supplement: Table S4 — ORF analysis of brucellaphage Iz. [file Table4.XLSX]

## Sheet: Tabelle1
ORF	Frame	Start	Stop	Length (bp)	Length (aa)	Predicted function	NCBI BlastP-search	E-value	Identities (%)	Accession no.
IzORF01	1	1	399	399	133	terminase, small subunit	hypothetical protein OA307_933 [Octadecabacter antarcticus 307]	2e-23	55/104 (53%)	ZP_05055011.1
IzORF02	2	632	2950	2319	773	terminase, large subunit	phage uncharacterized protein [Mesorhizobium sp. BNC1]	4e-105	204/350 (58%)	YP_672793.1
IzORF03	3	2913	3257	345	115	unknown	-	-	-	-
IzORF04	2	3254	3547	294	98	unknown	hypothetical protein Dalk_4530 [Desulfatibacillum alkenivorans AK-01]	5e-06	37/104 (36%)	YP_002433676.1
T01	+	3352	3371			Rho independent terminator. Confidence: 97, Stem length: 8, Position of gap in stem: 0
IzORF05	1	3547	3942	396	132	unknown	hypothetical protein RSL1_gp077 [Ralstonia phage RSL1]	4e-08	45/127 (35%)	YP_001949952.1
IzORF06	1	4144	4269	126	42	unknown	-	-	-	-
T02	+	4350	4367			Rho independent terminator. Confidence: 100, Stem length: 7, Position of gap in stem: 0
IzORF07	2	4802	6751	1950	650	virion structural protein	hypothetical protein Meso_0225 [Mesorhizobium sp. BNC1]	0.0	356/674 (53%)	YP_672794.1
IzORF08	1	6751	6969	219	73	unknown	-	-	-	-
IzORF09	1	6970	7149	180	60	unknown	-	-	-	-
IzORF10	3	7152	7265	114	38	unknown	-	-	-	-
IzORF11	2	7397	7582	186	62	unknown	-	-	-	-
IzORF12	3	7566	7850	285	95	unknown	hypothetical protein Meso_0227 [Mesorhizobium sp. BNC1]	1e-07	31/78 (40%)	YP_672796.1
IzORF13	2	7880	9061	1182	394	unknown	hypothetical protein Meso_0228 [Mesorhizobium sp. BNC1]	2e-44	149/426 (35%)	YP_672797.1
IzORF14	2	9071	10081	1011	337	major virion structural protein	hypothetical protein Meso_0229 [Mesorhizobium sp. BNC1]	9e-158	268/336 (80%)	YP_672798.1
IzORF15	2	10094	10438	345	115	unknown	hypothetical protein Meso_0230 [Mesorhizobium sp. BNC1]	3e-05	30/59 (51%)	YP_672799.1
T03	+	10447	10466			Rho independent terminator. Confidence: 100, Stem length: 7, Position of gap in stem: 0
IzORF16	2	10496	11179	684	228	unknown	hypothetical protein Meso_0231 [Mesorhizobium sp. BNC1]	2e-58	118/231 (51%)	YP_672800.1
IzORF17	2	11180	11881	702	234	unknown	hypothetical protein Meso_0233 [Mesorhizobium sp. BNC1]	4e-48	95/234 (41%)	YP_672802.1
IzORF18	2	11885	14269	2385	795	neck structural protein	hypothetical protein Meso_0234 [Mesorhizobium sp. BNC1]	7e-96	185/405 (46%)	YP_672803.1
IzORF19	1	14278	14718	441	147	acetyltransferase	hypothetical protein NGR_c18910 [Sinorhizobium fredii NGR234]	1e-36	72/145 (50%)	YP_002826408.1
IzORF20	3	14718	15698	981	327	unknown	hypothetical protein Meso_0237 [Mesorhizobium sp. BNC1]	2e-125	226/324 (70%)	YP_672806.1
IzORF21	2	15698	16114	417	139	unknown	hypothetical protein FBBAL38_06840 [Flavobacteria bacterium BAL38]	0.01	26/83 (31%)	ZP_01734046.1
IzORF22	1	16114	18303	2190	730	peptidoglycan hydrolase	flagellar protein FlgJ [Brucella abortus S19]	4e-25	171/583 (29%)	YP_001934262.1
IzORF23	3	18303	19805	1503	501	unknown	hypothetical protein Pden_4093 [Paracoccus denitrificans PD1222]	1e-23	100/282 (35%)	YP_917855.1
IzORF24	1	19807	20664	858	286	tail collar domain-containing protein	microcystin-dependent protein-like [Mesorhizobium sp. BNC1]	2e-41	109/275 (40%)	YP_672809.1
IzORF25	3	20664	20786	123	41	unknown	-
IzORF26	1	20968	21936	969	323	tail fiber protein	hypothetical protein Gp134 [Clostridium butyricum 5521]	6e-10	39/53 (74%)	ZP_02949828.1
IzORF27	1	21964	23496	1533	511	phage tail fiber protein	hypothetical protein Rpic_2286 [Ralstonia pickettii 12J]	3e-05	32/81 (40%)	YP_001899852.1
IzORF28	3	23550	24365	816	272	secretion activator	hypothetical protein Mesci_2973 [Mesorhizobium ciceri biovar biserrulae WSM1271]	1e-53	107/178 (60%)	YP_004142152.1
IzORF29	1	24358	24567	210	70	unknown	hypothetical protein Meso_1241 [Mesorhizobium sp. BNC1]	5e-07	22/50 (44%)	YP_673802.1
IzORF30	2	24485	24706	222	74	unknown	hypothetical exported or membrane-anchored protein [Sinorhizobium meliloti SM11]	3e-05	26/66 (39%)	AEH79119.1
T04	+	24750	24774			Rho independent terminator. Confidence: 100, Stem length: 10, Position of gap in stem: 0
IzORF31	-1	25088	25306	219	73	chromosomal replication initiation	chromosomal replication initiation protein [Mycoplasma bovis Hubei-1]	0.001	26/62 (42%)	YP_004683051.1
IzORF32	-1	25313	25576	264	88	unknown	-	-	-	-
IzORF33	-2	25579	25791	213	71	unknown	hypothetical protein Agau_C201679 [Agrobacterium tumefaciens F2]	2e-16	38/61 (62%)	EGP57375.1
IzORF34	-1	25784	26110	327	109	unknown	-	-	-	-
IzORF35	-2	26011	26325	315	105	unknown	hypothetical protein Gp45 [Mycobacterium phage Boomer]	3e-05	28/103 (27%)	YP_002014261.1
IzORF36	-1	26315	26626	312	104	unknown	hypothetical protein Oant_0204 [Ochrobactrum anthropi ATCC 49188]	1e-13	48/102 (47%)	YP_001368764.1
IzORF37	-3	26619	26738	120	40	unknown	-	-	-	-
IzORF38	-2	26773	26922	150	50	unknown	-	-	-	-
IzORF39	-3	26919	27086	168	56	unknown	hypothetical protein AGRO_3689 [Agrobacterium sp. ATCC 31749]	5e-20	38/56 (68%)	ZP_08529686.1
IzORF40	-1	27083	28111	1029	343	unknown	-	-	-	-
IzORF41	-3	28029	28217	189	63	DNA methyltransferase	putative DNA methyl transferase [Brucella phage Tb]	2e-37	62/62 (100%)	AEY69712.1
IzORF42	-3	28269	28856	588	196	DNA methyltransferase	putative DNA methyl transferase [Brucella phage Pr]	6e-144	195/195 (100%)	AEY69769.1
IzORF43	-1	28853	29611	759	253	unknown	hypothetical protein MetalDRAFT_3950 [Methylomicrobium album BG8]	3e-05	30/65 (46%)	ZP_08487224.1
IzORF44	-3	29604	29798	195	65	unknown	-
IzORF45	-2	29830	30084	255	85	unknown	-	-	-	-
IzORF46	-1	30047	30244	198	66	unknown	-	-	-	-
IzORF47	-3	30150	30308	159	53	unknown	-	-	-	-
IzORF48	-1	30296	30568	273	91	unknown	hypothetical protein Nitsa_1815 [Nitratifractor salsuginis DSM 16511]	1e-22	44/79 (56%)	YP_004168809.1
IzORF49	-3	30540	30887	348	116	unknown	hypothetical protein LPPPVgp38 [Listonella phage phiHSIC]	1e-08	35/107 (33%)	YP_224269.1
IzORF50	-1	30962	32695	1734	578	helicase	putative helicase [Listonella phage phiHSIC]	9e-132	251/580 (43%)	YP_224270.1
IzORF51	-2	32770	33276	507	169	HNH endonuclease	HNH endonuclease [Ochrobactrum anthropi ATCC 49188]	3e-27	65/178 (37%)	YP_001368768.1
IzORF52	-1	33377	34003	627	209	3'-5' exonuclease, polb	hypothetical protein TM1040_1688 [Ruegeria sp. TM1040]	5e-44	101/219 (46%)	YP_613683.1
IzORF53	-2	34000	34440	441	147	unknown	hypothetical protein p074 [Rhizobium phage 16-3]	0.001	30/82 (37%)	YP_002117632.1
T05	+	34455	34472			Rho independent terminator. Confidence: 100, Stem length: 7, Position of gap in stem: 0
IzORF54	-1	34490	35095	606	202	unknown	hypothetical protein LPPPVgp42 [Listonella phage phiHSIC]	8e-19	67/161 (42%)	YP_224273.1
T06	-	35071	35060			Rho independent terminator. Confidence: 91, Stem length: 4, Position of gap in stem: 0
IzORF55	-2	35098	35382	285	95	unknown	-	-	-	-
IzORF56	-3	35382	36128	747	249	helicase subunit	putative helicase subunit [Listonella phage phiHSIC]	3e-56	118/251 (47%)	YP_224274.1
IzORF57	-1	36563	37417	855	285	bifunctional DNA primase/polymerase	putative bifunctional DNA primase/polymerase [Brucella phage Tb]	0.0	284/284 (100%)	AEY69727.1
IzORF58	-2	37414	38904	1491	497	bifunctional DNA primase/polymerase	putative bifunctional DNA primase/polymerase [Brucella phage Pr]	0.0	488/488 (100%)	AEY69784.1
IzORF59	-1	38906	39073	168	56	unknown	-
IzORF60	3	39276	39449	174	58	unknown	-	-	-	-
IzORF61	3	39777	39974	198	66	unknown	-	-	-	-
IzORF62	2	39974	40294	321	107	unknown	-	-	-	-
IzORF63	3	40359	40523	165	55	unknown	-	-	-	-
IzORF64	1	40447	41265	819	273	cell cycle regulator	cell cycle regulator GcrA [Sinorhizobium meliloti AK83]	3e-10	56/223 (25%)	YP_004548773.1
